# Supplementary material for: Insight into the Spectrum of Coronary Atherosclerosis in Asymptomatic Urban Han Chinese Population by Coronary Computed Tomography Angiography
Source: PLoS One. 2015 Jul 7;10(7):e0132188. doi: 10.1371/journal.pone.0132188 (PMC4495057; doi:10.1371/journal.pone.0132188)
Supplement: S1 Data — (XLSX) [file pone.0132188.s001.xlsx]

## Sheet: Sheet
code	SEX	AGE	smoke	Ocuupation	SBP	DBP	FBG	weight	height	BMI	TG	TC	HDL	LDL	TS	SSS	CADS
1	1	43	1	company employees			4.85				1.86	5.69	1.25	3.32	3	0	1
2	1	64	0	company employees											2	1	1
3	1	57	1	company employees	140	100	5.79				1.28	5.46	1.31	3.68	1	1	1
4	0	65	0	Civil Service	126	77	5.74	68.5	158	27.4395	0.64	4.19	2.12	1.97	0	0	0
5	0	61	0	company employees			5.2				1.31	5.79	1.59	3.81	2	5	2
6	0	54	0	company employees	99	60	4.97	64.5	170	22.3183	0.75	5.04	1.8	2.62	0	0	0
7	0	54	0	company employees	99	60	4.97	64.5	170	22.3183	0.75	5.04	1.8	2.62	0	0	0
8	1	46	1	company employees	143	83	4.36	55	161	21.2183	1.35	4.73		2.7	0	0	0
9	0	72	0	Civil Service			10.91				1.73	5.1	2.1	2.56	3	3	1
10	0	49	0	Civil Service	105	69	4.44	63	167	22.5896	0.92	5.25	1.67	3	1	1	1
11	1	54	1	company employees	118	77	4.46	57.5	158.5	22.8881	1.9	4.53	1.19	3.14	0	0	0
12	0	58	0	company employees	145	87	5.19	53	146.5	24.6945	0.81	5.01	1.75	2.73	4	4	1
13	1	59	1	company employees	114	62	7.34	85	176	27.4406	1.92	5.12			1	1	1
14	1	58	1	Civil Service	141	86	4.84	76.5	159	30.2599	1.7	5.65			6	6	1
15	0	49	0	Bank staff	97	66	5.27	64	162.5	24.2367	0.69	3.77	1.84	1.59	1	1	1
16	0	49	0	Bank staff	97	66		64	162.5	24.2367					1	1	1
17	1	50	1	Bank staff	113	69	5.99	52	157.5	20.9625	3.97	5.46		3.4	0	0	0
18	1	46	0	company employees	110	80	5.47	65.5	164	24.3531	1.9	5.46		3.26	1	1	1
19	1	49	1	company employees	150	102	4.8	76.5	157	31.0357	3.19	5.62		3.63	2	2	1
20	1	52	0	company employees	110	64	5.98	61	167	21.8724	0.95	4.27		2.01	1	1	1
21	1	49	1	company employees	92	65	5.62	48.5	157	19.6763	1.43	5.57	1.09	3.49	10	11	2
22	1	46	1	company employees	113	73	5.36	46	153	19.6506	0.94	4.41	1.27	2.33	0	0	0
23	1	54	1	company employees			4.92				2.43	4.7	1.12	2.78	1	1	1
24	1	45	0	Civil Service	136	84	8.92	83	170	28.7197	5.56	6.21	1.13	4.09	0	0	0
25	1	51	0	company employees	130	74	5.6	74	169	25.9095	1.5	5.52	1.59	3.15	6	6	1
26	1	57	0	company employees	142	92	6.41	64	158.5	25.4754	1.07	5.75	2.63	2.38	2	0	1
27	1	46	1	company employees	132	78	5.94	79.5	173.5	26.41	5.66	8.78	1.94	4.91	2	0	1
28	1	59	1	company employees	141	100	6.75	64	159	25.3155	2.19	6.85	1.31	4.46	7	7	1
29	1	51	0	Civil Service	123	73	5.19	70.5	171.5	23.9696	1.6	6.24	1.52	3.78	9	9	1
30	1	50	0	company employees	127	83	5.3	80	170	27.6817	1.5	4.85	1.12	3.31	1	1	1
31	1	50	0	University Professors	186	106	6.18	47.5	143.5	23.0669	1.41	4.1	1.29	2.47	0	0	0
32	1	49	1	University Professors	113	77	4.96	73.5	169	25.7344	1.49	4.84	1.36	3.16	0	0	0
33	1	60	1	company employees	142	90	5.51				0.76	3.49	1.33	2.02	8	8	1
34	1	60	0	company employees	123	85	6.2	85.7	182	25.8725	2.03	5.68	1.3	4.03	5	5	1
35	1	53	1	company employees	144	98	6.03	75	171	25.6489	2.12	5.41	1.09	3.75	10	10	1
36	1	50	0	University Professors	110	72	4.66	79.5	178.5	24.9512	1.86	4.74	1.29	3.14	7	4	1
37	1	48	0	Civil Service	123	89	5.5	71.6	178.5	22.4717	1.11	7.05	3.06	2.8	1	1	1
38	1	40	1	University Professors	129	90	5.07	60.5	159.5	23.7812	0.87	3.97	1.35	2.28	0	0	0
39	1	57	1	company employees	137	83	5.71	87	157.5	35.0718	1.29	4.87	1.3	3.25	0	0	0
40	1	50	1	company employees	114	71	4.89	55.5	165	20.3857	2.56	3.81	0.87	2.79	10	10	1
41	1	46	1	company employees	104	62	5.77	47	160	18.3594	1.35	5.52	1.34	3.44	0	0	0
42	1	51	0	company employees			6.32				2.13	5.33	1.24	3.37	0	0	0
43	1	50	1	company employees	158	99		79	160.5	30.6674	1.15	3.23	1.13	1.77	3	3	1
44	1	47	1	Civil Service	121	74		57.5	179.5	17.8459					0	0	0
45	1	52	0	Civil Service	110	66	5.81	70	169	24.5089	1.26	3.78	1.35	2.32	2	2	1
46	1	46	1	company employees	121	71	5.59	59	164	21.9363	5.24	3.21	0.83	2.25	0	0	0
47	1	47	0	company employees	140	96	5.61	75.5	154.5	31.6293	2.26	5.33	0.98	3.95	0	0	0
48	1	50	0	company employees	108	54	5.97	44	151.5	19.1702	2.91	5.99	1.44	3.94	3	3	1
49	1	49	0	company employees	123	81	5.01	61.5	170.5	21.1556	3.94	5.56	1.3	3.69	2	2	1
50	0	52	0	Civil Service	107	70	4.66	50	165	18.3655	1.17	4.26	1.11	2.65	0	0	0
51	1	51	0	company employees	113	74	6.15	57.5	158.5	22.8881	4.02	4.96	1.41	2.88	9	9	1
52	1	54	1	company employees	116	64		60.5	168.5	21.3086					7	7	1
53	1	58	0	Civil Service	111	74	4.53	68	164	25.2826	0.99	3.8	1.28	2.34	0	0	0
54	1	54	0	company employees	134	94	4.55	63.5	175	20.7347	3.85	6.4	2.02	3.92	1	1	1
55	1	51	0	company employees	102	59	5	48	154.5	20.1087	2.45	4.72	1.54	2.99	1	1	1
56	1	49	0	University Professors	151	92	6.11	69.2	177.5	21.9639	2.13	4.44	1.34	2.82	6	6	1
57	1	48	1	company employees	132	91	5.46	84.4	177.5	26.7883	1.45	3.9	1.21	2.52	2	2	1
58	1	47	0	Civil Service	136	81	5.18	67.5	151.5	29.4089	0.91	4	1.24	2.38	2	2	1
59	1	46	1	company employees	112	79	5.22	80.1	176	25.8587	2.3	4.86	1.25	3.27	2	0	1
60	1	56	0	Civil Service	155	100	4.91	89	173.5	29.5659	2.22	5.7	1.56	3.71	5	5	1
61	1	51	0	Civil Service	135	84	6.48	67	168	23.7387	1.51	5.15	1.44	3.32	1	1	1
62	1	57	0	company employees	147	89	4.25	76.9	177	24.5459	1.21	6.31	1.62	4.13	3	2	1
63	1	50	0	company employees	147	100	4.83	80	177.5	25.3918	1.11	5.45	1.42	3.24	3	2	1
64	1	50	1	company employees							1.15	3.23	1.13	1.77	0	0	0
65	1	59	0	company employees	130	84	5.8	54	168	19.1327					1	1	1
66	1	44	1	company employees	112	63	4.56	76.4	178	24.1131	1.43	5.96	1.52	3.87	0	0	0
67	1	51	1	company employees			5.94				2.59	3.93	0.98	2.73	4	4	1
68	1	50	1	company employees	124	65	8.91	55.5	147.5	25.5099	2.53	6.3	1.42	4.44	1	1	1
69	1	47	0	University Professors	106	83	4.79	67	171.5	22.7796	1.14	4.9	1.23	3.43	0	0	0
70	1	47	0	University Professors	109	73	5.18	67	166	24.3141	1.27	2.81			2	1	1
71	0	70	0	University Professors	159	94	8.27	79	157	32.05	0.92	3.69	1.43	2.14	2	4	2
72	1	55	0	company employees			4.03				0.85	4.29	1.56	2.44	11	7	2
73	1	43	0	company employees	124	79	6.37	75.5	175	24.6531	0.79	5.81	1.53	3.56	0	0	0
74	1	40	1	University Professors	122	76		62.5	158.5	24.8783	3.48	5.52	1.41	3.56	1	1	1
75	1	47	1	company employees	127	74	4.54	58.5	153	24.9904	2.23	3.97	1.04	2.65	2	2	1
76	1	50	0	company employees	111	68		51	167.5	18.1778	1.25	6.66	1.21	4.4	2	2	1
77	1	43	1	company employees	118	69	5.47	91.5	166	33.2051	1.51	5.34	1.2	3.4	0	0	0
78	1	49	1	company employees			5.62				1.43	5.57	1.09	3.49	8	8	1
79	0	56	0	Civil Service	133	94	5.22	74.8	170.5	25.7308	3.24	4.95	1.11	2.39	0	0	0
80	1	66	0	company employees	108	66	8.51	48.5	164.5	17.923	1.03	6.8	2.07	3.46	3	3	1
81	1	48	1	Civil Service	146	99	6.67	72.5	167	25.9959	2.07	5.41	1.21	4.03	4	1	1
82	1	37	1	Civil Service	116	76	5.53	79.4	180.5	24.3706	2.16	4	1.31	2.5	0	0	0
83	1	57	0	Civil Service	156	86	5.61	93	171	31.8047	1.49	5.14			1	1	1
84	1	46	0	Civil Service	159	90									0	0	0
85	1	48	0	Civil Service	120	77	4.86	75.2	171.5	25.5676	1.6	6.18	1.54	3.83	1	1	1
86	1	48	0	University Professors	95	66	5.55	57	164.5	21.0641	2.65	6.58	1.36	4.74	0	0	0
87	1	53	1	Civil Service			10.71								1	1	1
88	1	46	1	company employees			6.72				4.47	5.44	1.46	3.62	3	0	1
89	1	43	1	company employees			5.9				1.47	3.78	1.39	2.34	4	4	1
90	1	59	1	company employees	125	67	4.82	71	173.5	23.5863	0.71	4.81	2.01	2.5	0	0	0
91	1	44	1	Civil Service	120	87	5.2	72.9	171	24.9307	1.58	5.73	1.93	3.36	0	0	0
92	1	47	1	company employees	128	83	5.03	83.7	177	26.7165	1.99	3.23	1.04	1.75	12	12	1
93	1	47	0	company employees	128	83	5.03	83.7	177	26.7165	1.99	3.23	1.04	1.75	5	5	1
94	1	46	0	Civil Service	124	80	5.39	88	184.5	25.8517	2.32	7.21	1.43	4.1	0	0	0
95	1	51	1	company employees	136	94	5.51	71	164.5	26.2377	1.01	6.23	1.62	3.57	1	1	1
96	1	45	0	company employees	135	93	5.82	81.3	176	26.2461	1.98	4.48	1.19	2.79	2	2	1
97	1	66	1	company employees	190	100	6.35	90.7	169	31.7566	0.61	4.36	1.34	2.65	10	7	1
98	1	66	0	company employees	190	100	6.35	90.7	169	31.7566	0.61	4.36	1.34	2.65	3	3	1
99	1	50	1	University Professors	111	75	4.73	84.8	175.5	27.5322	1.12	4.94			6	6	1
100	1	50	0	company employees	111	75	4.73	84.8	175.5	27.5322	1.12	4.94			0	0	0
101	1	51	1	Civil Service	138	96	5.08	78.5	170.5	27.0036	2.13	5.18	1.74	2.68	4	4	1
102	1	46	0	company employees	140	91	5.86	73.5	166	26.673	1.48	4.81	1.25	2.77	0	0	0
103	1	39	1	company employees	112	80	4.81	96.9	181.5	29.4151	2.65	6.06	1.22	3.67	1	1	1
104	1	55	0	Civil Service	125	82	5.97	84	176.5	26.9643	1.84	6.2	1.29	4.09	1	1	1
105	1	56	1	company employees	146	87	4.81	83.3	169	29.1656	1.31	5.61	1.63	3.7	0	0	0
106	1	57	0	company employees	159	110	10.56	77.6	174.5	25.4842	3.44	5.68	1.15	2.82	2	2	1
107	1	37	1	Civil Service			5.37				1.24	3.58	1.46	2.1	0	0	0
108	1	52	1	University Professors	121	80	6.03	78	183.5	23.1645	1.62	6.31	1.55	4.21	0	0	0
109	1	42	1	company employees	142	83	5.42	59	156.5	24.0893	2.27	4.53	1.05	3.12	2	2	1
110	1	42	0	company employees	142	83	5.42	59	156.5	24.0893	2.27	4.53	1.05	3.12	0	0	0
111	1	41	0	Civil Service	116	80	5.8	85.1	176	27.4729	2.33	5.47	1.23	3.96	0	0	0
112	1	42	0	company employees	145	90	5.46	78.5	173	26.2287	1.32	5.33	1.61	3.37	2	2	1
113	1	52	0	company employees	125	86	5.65	82.5	179	25.7483	3.14	4.29	1.13	2.17	0	0	0
114	1	51	0	company employees			5.59				1.81	5.05	1.31	3.54	1	1	1
115	1	40	1	company employees	148	107	5.17	84.5	178	26.6696	1.16	5.35	1.09	3.95	1	1	1
116	1	56	1	company employees	152	87	6.96	82.6	184.5	24.2654	1.33	4.62	1.26	3.34	6	6	1
117	1	59	0	company employees	152	87	6.96	82.6	184.5	24.2654	1.33	4.62	1.26	3.34	6	6	1
118	1	49	0	company employees	145	101	5.48	91	172.5	30.5818	3.29	3.44	0.79	1.92	9	9	1
119	1	50	1	Civil Service			6.91				3.24	6.73	1.47	4.01	0	0	0
120	1	50	1	company employees	130	90	5.15	111.7	182	33.7218	2.34	5.19	1.28	3.3	3	0	1
121	1	57	1	Civil Service	146	90	13.18	89.4	170	30.9343	1.62	3.62	1.07	1.98	6	6	1
122	1	43	0	company employees	123	81	4.52	93.5	180	28.858	2.1	3.74	1.09	1.93	4	4	1
123	1	56	0	Civil Service			5.03				1.56	8.2	1.51	5.89	0	0	0
124	1	51	1	Civil Service	142	112	6.09				4.72	4.87	1.08	2.38	6	7	2
125	1	60	0	Civil Service	120	85	6.69				1.05	5.32	1.3	3.13	3	7	2
126	1	53	1	University Professors			9.71				1.37	5.12	1.24	3.2	9	11	2
127	1	58	1	company employees	120	85	5.31				2.16	4.6	1.17	2.69	3	3	1
128	1	50	1	company employees	133	94	5.3				1.42	5.3	1.25	3.08	1	1	1
129	1	70	0	Civil Service	138	85	4.97				0.73	4.91	1.97	2.23	0	0	0
130	0	64	1	Civil Service	124	70	4.06				1.78	4.93	1.46	2.73	2	1	1
131	1	53	0	Civil Service	108	76	4.99				0.72	4.45	1.64	2.5	1	1	1
132	1	52	1	Civil Service	126	91	5.45				1.18	5.04	1.16	3.28	3	2	1
133	1	60	0	company employees	129	81	4.26				0.75	5.64	1.57	3.09	0	0	0
134	1	49	0	Civil Service	133	98	4.77				0.85	4.73	1.38	2.79	3	3	2
135	1	49	0	company employees	133	88	5.5				1.06	5.63	1.52	3.42	3	2	1
136	1	62	0	Civil Service	102	67	4.86				1.37	4.62	1.38	2.75	3	6	2
137	1	58	1	Civil Service	130	80	5.78				3.48	5.69	1.12	3.6	0	0	0
138	1	60	0	Civil Service	130	89	6.11				1.27	5.54	1.57	3.38	1	1	1
139	1	59	1	Civil Service	150	96	5.87				2.68	4.7	1.3	2.64	6	10	2
140	1	52	1	company employees	120	80	5.31				1.57	5.2	1.24	3.21	3	5	2
141	1	55	1	company employees	135	85	8.97				0.97	3.99	1.15	2.27	0	0	0
142	0	52	0	company employees			5.14				0.68	4.81	1.57	2.47	0	0	0
143	1	50	1	company employees	137	101	5.26				1.41	5.24	1.3	3.21	2	2	2
144	1		1	University Professors											5	3	1
145	1		0	company employees											0	0	0
146	1		1	Civil Service											7	9	2
147	1		1	company employees											0	0	0
148	1		1	Civil Service											0	0	0
149	0		0	company employees											1	1	1
150	0		0	company employees											4	2	1
151	0		0	company employees											1	0	1
152	1	53	0	Civil Service											1	2	1
153	1	70	0	company employees	121	73	5.31				1.91	6.02	1.14	4.17	4	3	1
154	1	79	0	company employees											1	1	1
155	0	58	0	Civil Service											0	0	0
156	1	69	1	Civil Service			7.01				2.35	5.92	1.13	3.93	4	12	2
157	0	49	0	Civil Service											4	1	1
158	0	52	0	Civil Service											2	2	1
159	1	63	1	Civil Service											2	2	1
160	1	60	0	company employees											2	2	1
161	1	49	1	company employees											1	0	1
162	1	78	0	company employees											3	3	1
163	1	67	1	company employees	172	117	5.79				2.15	4.94	1.26	1.76	4	3	1
164	1	74	1	company employees	109	78	4.98				1.24	4.63	1.18	2.82	2	2	1
165	1	74	0	company employees	109	78	4.98				1.24	4.63	1.18	2.82	2	2	1
166	1	53	1	Bank staff											7	7	1
167	1	56	1	Civil Service	180	111	10.18				3.62	5.9	1.47	3.53	5	9	2
168	1	46	1	company employees											2	2	1
169	0		0	company employees											2	2	1
170	1	78	0	Civil Service											5	3	1
171	1	78	1	company employees											7	6	2
172	0	78	0	company employees											2	1	1
173	1	48	0	company employees											0	0	0
174	0	58	0	company employees											0	0	0
175	1	48	1	company employees	137	97	5.73				1.08	4.99			1	1	1
176	1	51	0	company employees											0	0	0
177	1	42	1	company employees											0	0	0
178	0	58	0	company employees											0	0	0
179	0	73	0	company employees	123	70	5.51				1.05	5.41	1.82	3.24	6	8	2
180	1	73	1	company employees	130	71	7.13				1.07	4.17	1.55	2.21	3	5	2
181	1	52	0	company employees											4	2	1
182	1	58	0	company employees											1	0	1
183	1	67	1	Civil Service											4	3	2
184	0	76	0	company employees											5	7	2
185	1	49	0	Civil Service											5	6	2
186	0	63	0	company employees	142	92	5.22				4.27	6.4			2	2	1
187	1	69	0	company employees											2	3	2
188	1	44	1	Civil Service			5.71				3.29	5.54	1.52	3.12	0	0	0
189	1	44	1	Civil Service											0	0	0
190	0	69	0	Civil Service											3	1	1
191	1	68	0	Civil Service											0	0	0
192	1	51	1	University Professors			5.93				10.38	5.49	1.41	2.07	5	4	1
193	1	50	0	company employees	135	80	4.94	94	172	31.7739	2.64	5.09	1.3	3.15	2	2	1
194	1	62	1	company employees											1	2	2
195	1	46	1	University Professors											0	0	0
196	0	59	0	company employees											2	2	1
197	1	45	0	Civil Service											1	2	2
198	1	39	1	Civil Service											3	2	1
199	1	49	0	Civil Service	151	111	5.45	84	175	27.4286	4.45	5.16			2	3	2
200	1	47	1	Civil Service			5.94				1.44	6.44	1.29	4.52	1	1	1
201	1	45	0	Bank staff	114	70	6.53	85	170	29.4118	2.88	7.53			2	2	1
202	1	49	0	company employees											2	1	1
203	1	58	1	Civil Service											2	2	1
204	1	55	0	company employees											1	2	2
205	0	50	0	Civil Service											1	1	1
206	1	62	1	company employees											5	5	1
207	1	56	0	company employees											0	0	0
208	0	60	0	company employees											0	0	0
209	1	76	1	company employees											1	1	1
210	0	61	0	company employees											1	2	2
211	1	57	1	University Professors											0	0	0
212	1	46	0	Civil Service			7.27				2.07	6.25	1.66	3.81	0	0	0
213	1	50	1	Civil Service											0	0	0
214	1	71	1	University Professors											1	0	1
215	1	69	0	Civil Service											5	1	1
216	1	44	0	Civil Service			5.77				2.44	7.98	1.39	5.42	2	1	1
217	1	60	0	company employees											2	2	2
218	1	45	1	University Professors											4	6	2
219	1	52	0	Civil Service											0	0	0
220	0		0	Civil Service			5.39				1.34	4.09	1.69	2.17	3	3	1
221	1	41	0	Civil Service	118	71	4.7	79	169	27.6601	2.66	5.76	1.11	3.9	5	6	2
222	1	44	1	company employees	120	90	5				2	5.48	1.2	3.6	1	1	1
223	1	50	1	company employees	127	89	5.1	83	168	29.4076	2.32	6.77	1.4	4.7	3	3	1
224	0	47	0	Civil Service											0	0	0
225	1	60	0	company employees	143	89	4.6	68	170	23.5294	1.19	3.95	1.26	2.2	1	1	1
226	1	52	0	Civil Service	131	88	4.7	78	171	26.6749	1.81	5.3	1.02	3.7	3	3	1
227	1	49	0	Civil Service											0	0	0
228	1	45	1	Civil Service	150	97	4.3	78	173	26.0617	1.6	5.12	1.38	2.7	0	0	0
229	0	40	0	Civil Service	132	88	5.1	57	164	21.1927	1.31	4.45	1.07	2.9	0	0	0
230	0	66	0	company employees	115	73	5.5	58	155	24.1415	0.81	7.95	2.3	4.2	2	4	2
231	1		0	Civil Service	143	85	5.1				1.74	4.79	1.19	2.8	3	5	2
232	1	49	0	company employees	118	81	4.2	76	170	26.2976	0.89	4.5	1.32	3.11	2	2	1
233	1	57	1	University Professors	121	83	4.7	71	181	21.6721	0.64	4.68	1.51	2.8	2	2	1
234	1	56	0	University Professors	142	85	5.2	96	181	29.3031	2.04	4.53	1.31	2.4	1	1	1
235	1	57	0	company employees	140	76					1.2	4.6	1.17	3.1	6	6	1
236	1	51	0	company employees	122	81	6.1	72	170	24.9135	0.76	4.16	1.37	2.4	1	1	1
237	1	68	1	University Professors	172	94	4.8	70	166	25.4028	0.85	3.35	1.2	1.4	1	2	2
238	1	52	1	company employees	123	79		72	172	24.3375					0	0	0
239	1	48	1	company employees	128	77	11	90	180	27.7778	1.23	5.58	0.99	3.9	3	3	1
240	1	55	0	Civil Service	136	93		96	168	34.0136					2	2	1
241	1	46	0	University Professors	135	86	5.3	78	168	27.6361	1.69	5.25	1.59	3.1	2	3	2
242	0	43	0	company employees											0	0	0
243	1	45	1	company employees	136	98	6.4	88	174	29.0659	2.12	5.5	1.19	3.4	1	1	1
244	1	43	0	University Professors	121	71	5.8	75	170	25.9516	1.75	6.6	1.26	4.3	2	2	1
245	1	50	1	company employees	138	94		66	162	25.1486					0	0	0
246	0	56	0	company employees	145	83	5.5	82	171	28.0428	1.44	5.65	1.04	4	1	1	1
247	1	50	0	company employees	133	89	5.9	74	170	25.6055	2.53	5.85	1.69	3.1	2	2	1
248	1	41	1	Civil Service	139	88		90	175	29.3878					1	2	2
249	0	60	0	Civil Service	121	75									2	2	1
250	1	45	1	company employees	147	94	6.6	78	170	26.9896	1.21	4.4	1.07	2.8	0	0	0
251	1	53	0	University Professors	145	92		79	170	27.3356					6	6	1
252	1	42	0	Civil Service	126	76	5.4	90	172	30.4218	3.39	4.54	0.95	2.2	3	4	1
253	1	80	0	Civil Service			5				1.13	3.9	0.94	2	3	3	1
254	1	47	1	company employees											2	2	1
255	1	44	0	Civil Service	121	80	6.2	84	175	27.4286	2.58	5.98	1	3.6	5	6	2
256	1	47	1	company employees	119	74	5.5	95	183	28.3675	2.91	4.05	0.8	2.2	2	2	1
257	1	46	1	company employees	136	82	6.5	80	172	27.0416	1.82	4.82	1.02	3.1	2	2	1
258	1	54	0	company employees	139	82	5	101	181	30.8293	1.09	4.54	1.09	3.2	2	2	1
259	1	46	1	University Professors	110	70	4.8	76	175	24.8163	2.16	4.76	2.08	2.5	2	2	1
260	1	47	0	company employees	140	100	5.7	77	170	26.6436	1.73	5.1	1.29	3.6	1	1	1
261	1	50	0	company employees	109	74	4.1	80	172	27.0416	1.12	5.39	1.13	3.8	3	5	2
262	1	57	1	Civil Service	143	87	7.2	83	177	26.493	0.9	4.56	2.06	1.7	1	1	1
263	1	55	1	company employees	122	77	7.7	67	169	23.4586	1.98	5.76	1.11	3.2	4	4	1
264	1	51	1	company employees	144	89		89	181	27.1664					1	1	1
265	1	54	0	Civil Service	99	66	5.5	70	168	24.8016	2.99	4.55	0.85	2.6	0	0	0
266	0	51	0	Civil Service			4.9				1.01	5.58	1.47	3.8	1	1	1
267	0	39	0	Civil Service	131	84		59	160	23.0469					0	0	0
268	0	47	0	Civil Service	100	62		64	160	25					0	0	0
269	1	56	0	company employees	116	82	4.3	77	176	24.858	1.69	4.7	1.33	3	0	0	0
270	0	54	0	Civil Service			8.5				3.74	5.88	1.33	3.2	1	1	1
271	1	51	0	Civil Service	135	86		88	172	29.7458					5	5	1
272	1	41	1	Civil Service	145	97	5	73	166	26.4915	2.42	6.34	1.76	3.9	1	1	1
273	1	50	1	Civil Service											0	0	0
274	1	44	0	company employees	128	80	6.9	93	170	32.1799	1.32	4.37	1.31	2.6	2	2	1
275	1	55	0	Civil Service	150	105	8.2	90	175	29.3878	1.01	5.36	1.68	3.4	1	1	1
276	0	64	0	company employees	121	69		76	169	26.6097					0	0	0
277	1	56	1	Civil Service	159	94	6.8	94	171	32.1466	3.4	6.1	1.52	4	2	3	2
278	1	53	0	Civil Service	105	70	5.5	77	170	26.6436	1.73	5.06	1.79	3.2	4	6	2
279	1	56	0	company employees	120	79	5	69	171	23.597	1.21	5.05	1.52	3	0	0	0
280	1	46	0	company employees	121	86	4.3	86	170	29.7578	0.9	4.38	1.85	2.4	2	2	1
281	1	55	1	Civil Service	149	107		71	169	24.8591					2	2	1
282	1	59	0	University Professors	129	83		66	170	22.8374					3	3	1
283	1	54	1	Civil Service	154	95	4.1	71	173	23.7228	1.12	5.07	1.46	3.1	1	1	1
284	0	63	0	company employees	140	80	6.1	68	159	26.8977	0.79	5.49	1.82	3.5	4	4	1
285	0	73	0	company employees			4.4				1.01	5.99	1.45	4	4	5	2
286	1	49	0	company employees	140	100		67	164	24.9108					4	6	2
287	0	71	0	company employees	160	83	4.7	59	159	23.3377					10	17	2
288	1	51	0	Civil Service			6				1.46	5.34	1.66	3.5	4	6	2
289	1	46	0	company employees											0	0	0
290	0	57	0	Bank staff	126	77									0	0	0
291	1	46	0	Civil Service	134	85	5.9	83	170	28.7197	5.35	6.06	1.36	2.6	0	0	0
292	1	50	0	Civil Service	116	73		73	175	23.8367					1	1	1
293	1	48	0	company employees	131	84		87	175	28.4082					8	13	2
294	0	62	0	Civil Service	152	82	5.1	78	156	32.0513	1.1	4.92	1.79	3	0	0	0
295	1	51	1	Civil Service	110	70	4.8	75	165	27.5482	1.06	4.62	1.45	2.8	4	4	1
296	0	44	0	company employees	125	79	6.1	68	160	26.5625	2.21	5.59	1.12	3.5	5	7	2
297	0	63	0	Civil Service			5.6				3.47	4.73	1.1	2.1	0	0	0
298	1	65	0	company employees	130	85		61	164	22.68					1	1	1
299	1	69	0	company employees	143	80	5.2	70	173	23.3887	1.15	5.82	1.28	4	4	5	2
300	1	68	1	company employees	104	59	5.6	58	172	19.6052	1.04	3.65	0.82	2.2	8	13	2
301	1	48	0	Civil Service	133	82	6	106	183	31.6522	1.64	4.89	1.21	2.9	0	0	0
302	1	43	0	University Professors											0	0	0
303	1	50	0	University Professors	120	70	5.1	66	173	22.0522	1.17	4.43	1.52	2.8	0	0	0
304	1	52	1	company employees	141	98		76	170	26.2976					12	23	2
305	1	46	0	company employees	148	106		103	181	31.4398					3	3	1
306	1	49	0	company employees	130	90	5.5	68	170	23.5294	1.58	4.89	1.08	2.82	4	7	2
307	1	53	0	Civil Service	127	80		88	171	30.0947					2	3	2
